# Supplementary material for: Multiethnic Investigation of Risk and Immune Determinants of COVID-19 Outcomes
Source: Front Cell Infect Microbiol. 2022 Jul 22;12:933190. doi: 10.3389/fcimb.2022.933190 (PMC9355800; doi:10.3389/fcimb.2022.933190)
Supplement: Supplementary file 1 [file DataSheet_1.zip]

Archive with 8 entries (8 files):
- Supplemental Table 1.DOCX
- Supplemental Table 2.DOCX
- Supplemental Table 3.DOCX
- Supplemental Table 4.DOCX
- Supplemental Table 5.DOCX
- Supplemental Table 6.DOCX
- Supplemental Table 7.DOCX
- Supplemental Table 8.DOCX
